# Supplementary material for: NQO1 targeting prodrug triggers innate sensing to overcome checkpoint blockade resistance
Source: Nat Commun. 2019 Jul 19;10:3251. doi: 10.1038/s41467-019-11238-1 (PMC6642086; doi:10.1038/s41467-019-11238-1)
Supplement: Supplementary file 4 — Source Data [file 41467_2019_11238_MOESM4_ESM.xlsx]

## Sheet: Figure 1
Source data for figure 1i
	Days	Vehicle (n=5)					β-lap 0.03mg, i.t.(n=5)					β-lap 0.1mg, i.t.(n=5)					β-lap 0.3mg, i.t.(n=5)					β-lap 25mg/kg, i.v.(n=5)
	0	0	0	0	0	0	0	0	0	0	0	0	0	0	0	0	0	0	0	0	0	0	0	0	0	0
	7	52.47	65.178	51.612	54.6	77.035	51.24	51.5955	67.2525	61.425	71.25	54.88	50.4	52.64	61.642	79.059	45.08	54.6	60.48	69.825	80.712	62.72	43.8075	52.173	51.3315	69.768
	9	87.7825	137.24	88.5225	96	123.844	70.2075	56.18	115.34	95.76	107.1	61.74	72.216	50.715	82.08	104.576	41.125	40.545	46.2	69.1185	77.256	79.92	50.085	75.24	45.7545	79.8
	12	201.852	317.685	136.4	164.983	190.485	152.19	56.8575	149.688	113.9	209.475	58.08	105.006	87.381	105.336	145.16	63.525	31.5	53.9555	101.343	73.08	105.84	86.19	106.92	49.105	148.05
	14	217.387	396.9	200.788	195.426	285.882	219.675	67.26	195.65	140.718	359.04	53.625	117.315	124.74	144.384	136.32	110.25	27.3	40.6125	102.213	60.9	134.55	134.211	132.634	58.8	195.05
	16	230.594	529.518	206.773	203.742	303.264	265.098	83.349	264.519	140.25	399.5	52.0025	114.939	108.486	176.596	134.895	117.6	28.8	36.875	127.8	51.84	137.655	173.678	133.875	67.032	232.2
	19	284.58	576.81	278.46	302.064	305.663	333.036	124.32	341.44	135.564	480.377	50.4	120.12	102.603	198.172	142.8	129.504	23.04	0	109.446	0	136.479	137.6	149.04	73.075	233.688
	23	422.37	613.2	407.74	623.298	366.854	583.44	221.966	546.86	171.99	622.303	33	124.509	146.372	253	188.325	120.428	36.4	0	102.638	0	220.647	191.835	155.06	82.369	234.906
	Statistics analysis between different treatments at Day 23: Two way ANOVA with Multiple comparisons by using Graphpad Prism software
	Tukey's multiple comparisons test	Mean Diff.	95% CI of diff.	Significant?	Summary
	Vehicle vs. β-lap 0.03mg, i.t.	57.38	-66.99 to 181.8	No	ns
	Vehicle vs. β-lap 0.1mg, i.t.	337.7	213.3 to 462.0	Yes	****
	Vehicle vs. β-lap 0.3mg, i.t.	434.8	310.4 to 559.2	Yes	****
	Vehicle vs. β-lap 25mg/kg, i.v.	309.7	185.4 to 434.1	Yes	****
	β-lap 0.03mg, i.t. vs. β-lap 0.1mg, i.t.	280.3	155.9 to 404.6	Yes	****
	β-lap 0.03mg, i.t. vs. β-lap 0.3mg, i.t.	377.4	253.0 to 501.8	Yes	****
	β-lap 0.03mg, i.t. vs. β-lap 25mg/kg, i.v.	252.3	128.0 to 376.7	Yes	****
	β-lap 0.1mg, i.t. vs. β-lap 0.3mg, i.t.	97.15	-27.23 to 221.5	No	ns
	β-lap 0.1mg, i.t. vs. β-lap 25mg/kg, i.v.	-27.92	-152.3 to 96.45	No	ns
	β-lap 0.3mg, i.t. vs. β-lap 25mg/kg, i.v.	-125.1	-249.4 to -0.6954	Yes	*
Source data for figure 1j
	Days	Vehicle (n=5)					β-lap (n=5)					NQO1KO Vehicle (n=5)					NQO1KO+β-lap (n=5)
	0	0	0	0	0	0	0	0	0	0	0	0	0	0	0	0	0	0	0	0	0
	9	76.38	61.6	92.13	77.922	60.5	72.124	102.5	75.3	73.26	60.384	56	72.504	60.9525	62.71	55.76	76.183	56.35	48.5275	60.97	72.964
	13	138.4	119	170.28	138.138	103.513	88.2	148	96.4	99.456	79.2	94.392	171.99	87.72	106.4	94.86	157.165	101.79	112.518	125.488	163.17
	16	173.8	151	218.28	164.16	138.627	85.2	142.4	88.2	90.65	58.016	125.302	197.34	120.96	129.5	105.6	195.75	117.547	144	147.384	192.92
	19	266.8	230	278.208	206.25	175.5	71.825	133.9	88	78.4	50.176	232.732	243.375	194.616	161.7	157.5	253.17	122.892	164.738	168.222	236.775
	22	385	322	316.35	244.702	202.398	78.4	95.94	79.3	100.8	44.46	279.775	303.875	236.785	253	180.1	324.188	134.134	253.44	199.5	300.7
	25	553	444	413.457	348.88	304.01	63.196	96.75	75.2	56.16	0	390.5	488.775	370.44	337	254.2	448.009	156.2	396.9	234.6	362.9
	29	805.3	567	647.5	549.247	526.14	81.282	77.04	41.1	79.73	0	612.48	810.034	596.524	588.6	363.6	532.4	204.75	636.525	447.2	614.9
	Statistics analysis between different treatments at Day 29: Two way ANOVA with Multiple comparisons by using Graphpad Prism software
	Tukey's multiple comparisons test	Mean Diff.	95% CI of diff.	Significant?	Summary
	Vehicle vs. β-lap	563.2	457.8 to 668.6	Yes	****
	Vehicle vs. NQO1KO vehicle	24.79	-80.60 to 130.2	No	ns
	Vehicle vs. NQO1KO+β-lap	131.9	26.49 to 237.3	Yes	**
	β-lap vs. NQO1KO Vehicle	-538.4	-643.8 to -433.0	Yes	****
	β-lap vs. NQO1KO+β-lap	-431.3	-536.7 to -325.9	Yes	****
	NQO1KO Vehicle vs. NQO1KO+β-lap	107.1	1.702 to 212.5	Yes	*

## Sheet: Figure 2
Source data for figure 2a
	Days	Vehicle (n=5)					β-lap (n=6)						Rag1-/- Vehicle (n=5)					Rag1-/- β-lap (n=5)
	0	0	0	0	0	0	0	0	0	0	0	0	0	0	0	0	0	0	0	0	0	0
	8	53.625	45	52.734	71.82	39	57.6	48.576	53.196	56.875	58.575	38.19	51.8175	42.57	52.325	47.84	64.713	37.2	44.16	41.36	60.606	43.365
	12	68.04	82.4175	87.36	112.385	78.925	68.635	43.875	58.59	53.295	64.61	46.11	90.402	74.1	67.375	66.196	85.56	63.648	71	63.72	75.4455	60.534
	14	89.586	86.913	114.84	129.948	81.12	79.8525	43.875	58.806	47.025	51.45	26.875	164.16	107.226	132.3	109.494	113.022	87.822	102.6	133.042	138.982	71.82
	18	162	109.736	111.6	193.752	194.3	66.15	30.1	39.2	28.175	42.336	28.8	251.664	220.968	272.182	216.225	232.704	157.427	226.875	285.12	258.5	119.7
	21	213.444	130.851	134.85	218.662	231	73.6575	0	39.2	31.2	30.0125	0	329.06	378.81	485.924	349.92	482.266	258.324	335.104	417.057	371.25	235.125
	24												669.732	681.876	934.546	787.644	788.438	789.867	477.4	691.763	494.91	435.488
	26	366.275	195.25	240.3	427.072	423.15	101.232	0	35.25	24.0875	50.46	0
	29	567.099	230.763	305.27	662.112	650.916	109.494	0	0	0	71.6625	0
	Statistics analysis between different treatments at the endpoint: Unpaired student T-test by using Graphpad Prism software
	Group	p-value	summary
	Vehicle vs β-lap	0.0004	***
	Rag1-/- Vehicle vs Rag1-/- β-lap	0.0489	*
	β-lap vs Rag1-/- β-lap	0.0001	****
Source data for figure 2b
	Days	Vehicle (n=5)					β-lap (n=5)					Vehicle+αCD8 (n=5)					β-lap+αCD8 (n=5)
	0	0	0	0	0	0	0	0	0	0	0	0	0	0	0	0	0	0	0	0	0
	7	25.662	35.616	31.906	54.855	25.625	60.75	32.76	25.625	25.382	31.906	27.44	36.19	39.69	37.8	22.9125	35.28	38.22	27.454	33.516	42.3
	10	64.35	50.4	51.3825	69.54	41.85	38.5875	24.5	28.75	20	24.725	36.12	52.5525	64.965	60.48	39.345	49.98	64.288	35.91	46.02	68.97
	13	67.7425	65.892	56.595	81.312	45.632	21.45	24.5	46.98	26.46	23	50.4	67.6	78.47	101.4	67.2	98.4	104.4	63.455	64.68	116.928
	16	81.6	83.79	68	105.672	62.244	17.16	18.8	42.93	28	0	81.6	99.645	118.844	201.856	102.362	144.48	208.8	73.7	47.25	127.84
	20	120.36	120.6	80.73	127.89	104.16	0	0	41.31	59.85	0	186.3	218.4	273.6	470.58	256.215	279.864	333	138.89	91.12	202.358
	24	180.765	182.932	98.136	167.4	200.508	0	0	0	70.525	0	308	352.397	387.695	575.36	439.23	286.512	480.852	197.736	162.855	318.725
	26	231	239.7	116.25	202.5	290.25	0	0	0	82.88	0	417.24	512.284	494.208	653.4	506.88	381.202	633.555	276.66	198.951	387
	29	352.39	436.293	180.6	350.55	392.274	0	0	0	97.8075	0	556.92	794.052	697.232	840.42	626.4	428.12	871.22	379.812	240.125	480.48
	32	520	666.225	347.541	557.655	836.352	0	0	0	142.142	0
	Statistics analysis between different treatments at the endpoint: Unpaired student T-test by using Graphpad Prism software
	Group	p-value	summary
	Vehicle vs β-lap	<0.0001	****
	Vehicle CD8 vs β-lap CD8	0.095	n.s.
Source data for figure 2c
	Days	Vehicle (n=4)				β-lap (n=5)					αCD8 (n=4)				aCD8 + β-lap (n=4)
	0	0	0	0	0	0	0	0	0	0	0	0	0	0	0	0	0	0
	17	43.758	54.6	36.864	50.085	43.35	34.56	46.852	56.7875	60.1065	50.5925	70.794	28.35	46.8	50.544	47.025	38.416	33.088
	20	59.508	83.448	72.695	76.86	38.16	36.1375	51.072	65.1	47.7375	76.56	85.47	28.35	58.3	65.331	79.625	56.8575	60.9
	23	99.225	189.42	126.787	138.624	49.14	30	75.686	87.5875	41.4375	128.099	115.374	54.264	111.328	116.28	98.49	79.6965	85.785
	26	176.12	275.094	137.137	216	48.36	25.2625	119.85	143.664	34.5	279.888	144.314	77.4	160.284	158.629	165.9	109.882	86.24
	28	198.093	344.925	179.988	321.3	49.14	40.6125	129.36	164.025	36.018	350.532		92.256	249.92	189.588	213.864	170.1	120.25
	31	288.674	481.44	242.73	445.332	60.291	24.75	166.32	242.99	28.4875	526.68		138.627	353.856	261.393	300.51	245.64	144.144
	33	347.49	683.1	375.408	713.46	58.8	53.01	181.944	315	29.3355	822.25		180.989	699.198	389.88	420.97	357.357	188.535
	Statistics analysis between different treatments at Day 33: Two way ANOVA with Multiple comparisons by using Graphpad Prism software
	Tukey's multiple comparisons test	Mean Diff.	95% CI of diff.	Significant?	Summary	Adjusted P Value
	Vehicle vs. β-lap	402.2	252.3 to 552.2	Yes	****	< 0.0001
	Vehicle vs. αCD8	-37.61	-208.4 to 133.1	No	ns	0.9392
	Vehicle vs. aCD8 + β-lap	190.7	32.59 to 348.8	Yes	*	0.0113
	β-lap vs. αCD8	-439.9	-603.1 to -276.6	Yes	****	< 0.0001
	β-lap vs. aCD8 + β-lap	-211.6	-361.5 to -61.59	Yes	**	0.0021
	αCD8 vs. aCD8 + β-lap	228.3	57.54 to 399.1	Yes	**	0.0039
Source data for figure 2d
	Days	Naïve (n=5)					β-lap cured (n=7)
	0	0	0	0	0	0	0	0	0	0	0	0	0
	10	71.484	78.26	61.446	69.388	77.9	15.98	15.3	11.7	0	0	0	0
	12	102.7	101.332	104.58	87.514	88	14.62	15.19	6.25	0	0	0	0
	14	136.08	119.329	131.924	121.317	99.372	4	4	4	0	0	0	0
	16	153.338	141.6	159.72	149.408	110.484	4	4	4	0	0	0	0
	18	175.775	164.672	183.54	171.288	123.97	4	4	4	0	0	0	0
	21	263.562	244.53	228.072	217.074	151.9	0	0	4	0	0	0	0
	25	400.768	335.926	315.549	259.875	177.45	0	0	4	0	0	0	0
	Statistics analysis between two groups at Day 25: Two way ANOVA with Multiple comparisons by using Graphpad Prism software
	Tukey's multiple comparisons test	Mean Diff.	95% CI of diff.	Significant?	Summary	Adjusted P Value
	Naïve vs β-lap cured	297.3	260.1 to 334.6	Yes	****	<0.0001
Source data for figure 2e
	Days	Vehicle (n=5)					β-lap (n=5)					OT1+Vehicle (n=6)						OT1+blap (n=7)
	0	0	0	0	0	0	0	0	0	0	0	0	0	0	0	0	0	0	0	0	0	0	0	0
	30	92.4	78.12	88.0425	96.75	71.0325	75.6	94.17	74.8	83.334	94.643	64.8	120.6	85.8	86.559	85.14	71.61	89.67	83.85	104.625	81.055	77	91.476	71.5
	33	128.733	132.3	143.78	134.14	94.185	133.348	116.55	107.019	109.98	113.263	86.71	164.565	126.735	129.5	120.984	107.737	109.98	122.5	136.5	128.439	101.016	108.864	91.791
	38	190.35	176	180.264	205.77	126.4	143.64	198.9	178.186	124.2	142.35	94.47	292.05	168.48	184.184	174.96	137.2	147.888	131.328	202.3	123.136	106.722	142.623	140.778
	41	226.809	236.716	182.41	229.1	123.816	124.721	202.616	184.91	161.622	141	145.008	335.73	251.1	239.424	202.3	148.444	131.04	85.84	201.204	101.25	80.535	105.3	157.08
	45	321.408	300.894	224.847	313.56	178.794	151.956	209.95	205.716	191.25	163.134	149.31	415.35	350	276.21	292.5	206.672	98.7	46.8	137.475	41.76	54.4425	86.43	107.032
	48	372.096	382.13	261.393	383.04	234.63	168.946	237.314	249.512	209.684	180.2	180.873	472.5	462	330.363	309.12	234.78	57.75	0	53.795	0	31.1375	65.379	90.951
	52	408.17	448.91	298.39	499.2	273.568	184.748	265.914	304.38	239.4	226.59	196.35	504.125	443.415	355.68	336.538	278.748	7.8125	0	14.0625	0	0	0	56.5775
	Statistics analysis between different treatments at Day 52: Two way ANOVA with Multiple comparisons by using Graphpad Prism software
	Tukey's multiple comparisons test	Mean Diff.	95% CI of diff.	Significant?	Summary	Adjusted P Value
	Vehicle vs. β-lap	141.4	59.48 to 223.4	Yes	****	< 0.0001
	Vehicle vs. OT1+Vehicle	33.17	-45.30 to 111.6	No	ns	0.6913
	Vehicle vs. OT1+blap	374.4	298.6 to 450.3	Yes	****	< 0.0001
	β-lap vs. OT1+Vehicle	-108.3	-186.7 to -29.79	Yes	**	0.0025
	β-lap vs. OT1+blap	233	157.1 to 308.9	Yes	****	< 0.0001
	OT1+Vehicle vs. OT1+blap	341.3	269.2 to 413.4	Yes	****	< 0.0001
Source data for figure 2f
	Days	NSG Vehicle (n=5)					NSG β-lap (n=5)					Hu-NSG Vehicle (n=5)					Hu-NSG β-lap (n=6)
	0	0	0	0	0	0	0	0	0	0	0	0	0	0	0	0	0	0	0	0	0	0
	19	57	64.2675	63.8	62.54	46.98	73.08	52.65	63.8	63.8	61.6	49.0875	45.5175	55.385	48.8775	51.615	51.8925	49.0875	61.05	48.195	50.8725	46.305
	21	68.04	81	74.214	70.95	58	89.1	70.644	78.647	75.516	77.4	72.765	63.8	75.516	70.76	85.05	64.9	66	68.4	60.42	69.3	64.96
	24	100.328	132.6	109.89	106.08	92.046	122.275	81.84	93.465	113.664	101.66	97.65	80.883	101.4	99.981	128.993	48.944	60.42	76.7	40.5	67.34	39.69
	27	149.062	179.568	148.4	147.42	123.2	174.906	117	135.15	127.296	132.6	119.85	114.939	134.136	132.495	154.375	70.119	52.91	94.2525	31.875	67.599	31.1375
	30	214.484	224.28	188.76	172.368	143.418	173.204	112.125	151.84	138.627	152.456	134.75	132.6	155.81	180.96	192.78	60.75	42.525	92.34	28.7875	57.505	0
	33	266.616	269.1	240.096	226.765	168.877	257.664	111.54	185.416	188.8	164.424	171.68	177.75	213.559	205.84	254.04	60	29.106	84	17.6	38.64	0
	36	308.736	300.39	287.598	267.3	192.888	334.464	115.328	196.08	228.78	191.1	199.892	220.66	239.785	234.683	292.5	51.984	24	86.43	16	55.65	0
	Statistics analysis between different treatments at Day 36: Two way ANOVA with Multiple comparisons by using Graphpad Prism software
	Tukey's multiple comparisons test	Mean Diff.	95% CI of diff.	Significant?	Summary	Adjusted P Value
	NSG Vehicle vs. NSG β-lap	58.23	14.19 to 102.3	Yes	**	0.0043
	NSG Vehicle vs. Hu-NSG Vehicle	33.88	-10.16 to 77.92	No	ns	0.1927
	NSG Vehicle vs. Hu-NSG β-lap	232.4	190.2 to 274.5	Yes	****	< 0.0001
	NSG β-lap vs. Hu-NSG Vehicle	-24.35	-68.39 to 19.69	No	ns	0.4778
	NSG β-lap vs. Hu-NSG β-lap	174.1	132.0 to 216.3	Yes	****	< 0.0001
	Hu-NSG Vehicle vs. Hu-NSG β-lap	198.5	156.3 to 240.7	Yes	****	< 0.0001

## Sheet: Figure 3
Source data for figure 3c
	Days	Vehicle					β-lap					αCSF1R+ Vehicle					αCSF1R+β-lap
	0	0	0	0	0	0	0	0	0	0	0	0	0	0	0	0	0	0	0	0	0
	7	56.628	79.17	45.738	61.425	47.16	39.1	46.2	52.887	76.923	76.65	78.995	49.248	55.335	62.752	59.8105	48.72	77.33	69.825	81.252	46.4625
	10	104.83	138.7	88.236	110.88	50.59	61.6	49.98	78.54	103.2	97.104	147.963	104.645	54.9195	107.31	95.48	44.022	99.54	103.95	79.625	67.65
	14	157.19	229.3	155.423	168.73	82.43	36.45	44.95	94.714	110.682	113.696	203.616	230.86	85.68	161.68	191.038	22.05	74.34	77.22	169.411	77.5125
	17	223.94	282.8	182.683	286.15	117.6	0	29.15	68.04	122.82	103.36	267.289	292.95	103.447	150.075	213.988	0	84	70.2	181.8	73.444
	21	355.45	370.7	292.5	516.42	195.1	0	0	92.46	140.868	130.995	371.4	505.4	175.01	144.337	370.048	0	82.075	106.47	231.616	94.325
	24	446.25	429	389.85	685.86	295.7	0	52.94	103.415	141.525	129.43	452.9	609.5	244.53	136.344	373.293	0	116.8	100.89	281.554	111.008
	Statistics analysis between different treatments at Day 24: Two way ANOVA with Multiple comparisons by using Graphpad Prism software
	Tukey's multiple comparisons test	Mean Diff.	95% CI of diff.	Significant?	Summary	Adjusted P Value
	Vehicle vs. β-lap	363.9	243.7 to 484.1	Yes	****	< 0.0001
	Vehicle vs. αCSF1R+ Vehicle	86.02	-34.19 to 206.2	No	ns	0.2485
	Vehicle vs. αCSF1R+β-lap	327.3	207.1 to 447.5	Yes	****	< 0.0001
	β-lap vs. αCSF1R+ Vehicle	-277.9	-398.1 to -157.6	Yes	****	< 0.0001
	β-lap vs. αCSF1R+β-lap	-36.59	-156.8 to 83.62	No	ns	0.8571
	αCSF1R+ Vehicle vs. αCSF1R+β-lap	241.3	121.1 to 361.5	Yes	****	< 0.0001
Source data for figure 3d
	Days	Vehicle (n=5)					β-lap (n=5)					Batf3-/- Vehicle (n=5)					Batf3-/- β-lap (n=6)
	0	0	0	0	0	0	0	0	0	0	0	0	0	0	0	0	0	0	0	0	0	0
	9	76.38	61.6	92.13	77.922	60.5	72.124	102.5	75.3	73.26	60.384	80.1235	84	72.2425	86.913	84.878	80.446	63.612	73.627	66.78	80.7975	78.588
	13	138.4	119	170.28	138.138	103.513	88.2	148	96.4	99.456	79.2	229.71	183.938	156.975	266.643	225.828	208.539	203.136	189	178.704	260.851	226.8
	16	173.8	151	218.28	164.16	138.627	85.2	142.4	88.2	90.65	58.016	329.28	245.34	212.592	316.68	249.312	250	277.614	189.63	255.99	334.4	230.85
	19	266.8	230	278.208	206.25	175.5	71.825	133.9	88	78.4	50.176	452.4	367.092	322.08	410.31	283.86	269.775	363.974	200.901	333.5	469.898	300.93
	22	385	322	316.35	244.702	202.398	78.4	95.94	79.3	100.8	44.46	662.29	490.875	379.582	638.96	394.159	302.5	457.56	231.819	351.202	613.8	481.558
	25	553	444	413.457	348.88	304.01	63.196	96.75	75.2	56.16	0	800.7	662.351	544.068	845.775	517.1	397.72	675.954	295.625	500.956	644.081	542.493
	29	805.3	567	647.5	549.247	526.14	81.282	77.04	41.1	79.73	0	937.34	781.874	763.569	1515.8	796.3	600.79	776.16	514.182	731.12	1292	891.8
	Statistics analysis between different treatments at Day 29: Two way ANOVA with Multiple comparisons by using Graphpad Prism software
	Tukey's multiple comparisons test	Mean Diff.	95% CI of diff.	Significant?	Summary	Adjusted P Value
	Vehicle vs. β-lap	563.2	397.4 to 729.0	Yes	****	< 0.0001
	Vehicle vs. Batf3-/- Vehicle	-339.9	-505.8 to -174.1	Yes	****	< 0.0001
	Vehicle vs. Batf3-/- β-lap	-182	-340.7 to -23.20	Yes	*	0.0177
	β-lap vs. Batf3-/- Vehicle	-903.1	-1069 to -737.3	Yes	****	< 0.0001
	β-lap vs. Batf3-/- β-lap	-745.2	-904.0 to -586.4	Yes	****	< 0.0001
	Batf3-/- Vehicle vs. Batf3-/- β-lap	158	-0.8072 to 316.7	No	ns	0.0517

## Sheet: Figure 4
Source data for figure 4a
	Days	Vehicle (n=5)					β-lap (n=5)					β-lap+αIFNAR (n=5)
	0	0	0	0	0	0	0	0	0	0	0	0	0	0	0	0
	13	69.02	52.5	42.84	42.6	36.765	65.45	45.384	49.29	48.96	30.6	45.75	30.6	54.219	68.625	42.48
	16	96.768	67.599	64.05	66.6225	46.97	69.1775	37.84	49.476	57.33	32.895	50.721	55.65	69.741	112.347	57.12
	19	130.725	84.7665	87.318	88.56	58.31	70.794	33.75	47.7	62.9	25.8	39.825	77	81.606	137.6	63.315
	21	186.9	132	115.632	130.41	70.551	90.52	27.5	45.3415	68.211	27.6	31.5	71.478	88.32	175.686	84
	24	313.344	224.07	156.585	213.749	114.724	114.573	21.875	44.25	71.604	7.8125	29.15	141.375	132.825	206.4	112.332
	28	563.332	331.296	273.586	343.398	215.71	131.22	21.875	62.72	85.12	7.8125	26.95	179.74	235.29	388.692	166.668
	32	1007.78	455.4	379.32	542.493	280.5	194.602	44.022	104.28	160.433	7.8125	36.015	259.16	320.76	528.496	301.5
	Statistics analysis between different treatments at Day 32: Two way ANOVA with Multiple comparisons by using Graphpad Prism software
	Tukey's multiple comparisons test	Mean Diff.	95% CI of diff.	Significant?	Summary	Adjusted P Value
	Vehicle vs. β-lap	430.9	302.5 to 559.2	Yes	****	< 0.0001
	Vehicle vs. β-lap+αIFNRA	243.9	115.6 to 372.3	Yes	****	< 0.0001
	β-lap vs. β-lap+αIFNRA	-187	-315.3 to -58.59	Yes	**	0.0023
Source data for figure 4b
	Days	Vehicle (n=5)					β-lap (n=5)					Ifnαr-/- Vehicle (n=4)				Ifnαr-/- β-lap (n=4)
	0	0	0	0	0	0	0	0	0	0	0	0	0	0	0	0	0	0	0
	8	53.625	45	52.734	71.82	39	57.6	48.576	53.196	56.875	58.575	59.78	67.6545	65.934	64.454	60.48	64.232	68.1725	68.1725
	12	68.04	82.4175	87.36	112.385	78.925	68.635	43.875	58.59	53.295	64.61	105.861	116.768	121.388	79.3145	137.812	111.456	124.614	104.625
	14	89.586	86.913	114.84	129.948	81.12	79.8525	43.875	58.806	47.025	51.45	142.762	145.53	137.406	128.7	172.872	141.036	140.008	126.99
	18	162	109.736	111.6	193.752	194.3	66.15	30.1	39.2	28.175	42.336	189.225	189.54	150.328	166.44	235.125	128.205	212.85	115.668
	21	213.444	130.851	134.85	218.662	231	73.6575	0	39.2	31.2	30.0125	223.344	247.975	169.85	201.292	320.76	172.125	302.5	162.435
	26	366.275	195.25	240.3	427.072	423.15	101.232	0	35.25	24.0875	50.46	350.707	392.224	144	358.68	625.3	94.5	490.05	199.625
	29	567.099	230.763	305.27	662.112	650.916	109.494	0	0	0	71.6625	468	502.74	143.52	622.545	838.35	129.36	729.525	253.895
	Statistics analysis between different treatments at Day 29: Two way ANOVA with Multiple comparisons by using Graphpad Prism software
	Tukey's multiple comparisons test	Mean Diff.	95% CI of diff.	Significant?	Summary	Adjusted P Value
	Vehicle vs. β-lap	447	291.1 to 602.9	Yes	****	< 0.0001
	Vehicle vs. Ifnαr-/- Vehicle	49.03	-116.3 to 214.4	No	ns	0.8664
	Vehicle vs. Ifnαr-/- β-lap	-4.551	-169.9 to 160.8	No	ns	0.9999
	β-lap vs. Ifnαr-/- Vehicle	-398	-563.3 to -232.6	Yes	****	< 0.0001
	β-lap vs. Ifnαr-/- β-lap	-451.6	-616.9 to -286.2	Yes	****	< 0.0001
	Ifnαr-/- Vehicle vs. Ifnαr-/- β-lap	-53.58	-227.9 to 120.7	No	ns	0.8535
Source data for figure 4e
	Days	Vehicle (n=5)					β-lap (n=5)					Myd88-/- Vehicle (n=3)			Myd88-/- β-lap (n=3)
	0	0	0	0	0	0	0	0	0	0	0	0	0	0	0	0	0
	9	76.38	61.6	92.13	77.922	60.5	72.124	102.5	75.3	73.26	60.384	72.52	62.5625	59.5	60.2875	64.158	55.056
	13	138.4	119	170.28	138.138	103.513	88.2	148	96.4	99.456	79.2	147.204	154.771	70.2	125.856	136.482	97.29
	16	173.8	151	218.28	164.16	138.627	85.2	142.4	88.2	90.65	58.016	171.503	221.063	147.39	162.938	189.392	159.375
	19	266.8	230	278.208	206.25	175.5	71.825	133.9	88	78.4	50.176	280.25	256.757	180.863	180	212.4	224.4
	22	385	322	316.35	244.702	202.398	78.4	95.94	79.3	100.8	44.46	424.212	372.289	225.15	292.5	307.899	277.98
	25	553	444	413.457	348.88	304.01	63.196	96.75	75.2	56.16	0	532.642	470.704	336.909	342.475	490.05	353.048
	29	805.3	567	647.5	549.247	526.14	81.282	77.04	41.1	79.73	0	953.568	643.218	489.547	662.157	730.898	601.303
	Statistics analysis between different treatments at Day 29: Two way ANOVA with Multiple comparisons by using Graphpad Prism software
	Tukey's multiple comparisons test	Mean Diff.	95% CI of diff.	Significant?	Summary	Adjusted P Value
	Vehicle vs. β-lap	563.2	465.2 to 661.2	Yes	****	< 0.0001
	Vehicle vs.Myd88-/- Vehicle	-76.41	-189.5 to 36.72	No	ns	0.2961
	Vehicle vs.Myd88-/- β-lap	-45.75	-158.9 to 67.38	No	ns	0.7161
	β-lap vs. Myd88-/- Vehicle	-639.6	-752.7 to -526.5	Yes	****	< 0.0001
	β-lap vs. Myd88-/- β-lap	-609	-722.1 to -495.8	Yes	****	< 0.0001
	Myd88-/- Vehicle vs. Myd88-/- β-lap	30.66	-95.82 to 157.1	No	ns	0.9209
Source data for figure 4f
	Days	Vehicle (n=5)					β-lap (n=5)					Tlr4-/- Vehicle (n=4)				Tlr4-/- β-lap (n=4)
	0	0	0	0	0	0	0	0	0	0	0	0	0	0	0	0	0	0	0
	8	53.625	45	52.734	71.82	39	57.6	48.576	53.196	56.875	58.575	57.575	57.35	72.105	58.275	61.975	48.825	66.5815	74.1
	12	68.04	82.4175	87.36	112.385	78.925	68.635	43.875	58.59	53.295	64.61	82.32	88.641	139.23	116.078	83.52	55.86	103.36	92.232
	14	89.586	86.913	114.84	129.948	81.12	79.8525	43.875	58.806	47.025	51.45	107.823	108.382	149.625	119.093	124.915	48	148.896	117.585
	18	162	109.736	111.6	193.752	194.3	66.15	30.1	39.2	28.175	42.336	152.352	244.4	209	233.31	191.866	99.36	253.605	210.262
	21	213.444	130.851	134.85	218.662	231	73.6575	0	39.2	31.2	30.0125	205.8	373.464	236.088	260.348	287.375	119.474	317.322	273.457
	26	366.275	195.25	240.3	427.072	423.15	101.232	0	35.25	24.0875	50.46	429.55	823.6	460.53	512.98	506.385	130.463	575.597	455.323
	29	567.099	230.763	305.27	662.112	650.916	109.494	0	0	0	71.6625	624.312	1108.23	569.468	602.208	742.739	115.6	793.28	560.196
	Statistics analysis between different treatments at Day 29: Two way ANOVA with Multiple comparisons by using Graphpad Prism software
	Tukey's multiple comparisons test	Mean Diff.	95% CI of diff.	Significant?	Summary	Adjusted P Value
	Vehicle vs. β-lap	447	290.1 to 603.9	Yes	****	< 0.0001
	Vehicle vs. Tlr4-/- Vehicle	-242.8	-409.3 to -76.36	Yes	**	0.0013
	Vehicle vs. Tlr4-/- β-lap	-69.72	-236.2 to 96.74	No	ns	0.6949
	β-lap vs. Tlr4-/- Vehicle	-689.8	-856.3 to -523.4	Yes	****	< 0.0001
	β-lap vs. Tlr4-/- β-lap	-516.7	-683.2 to -350.3	Yes	****	< 0.0001
	Tlr4-/- Vehicle vs. Tlr4-/- β-lap	173.1	-2.365 to 348.6	No	ns	0.0546
Source data for figure 4g
	Days	Vehicle (n=5)					β-lap (n=5)					β-lap + αHMGB1 (n=5)
	0	0	0	0	0	0	0	0	0	0	0	0	0	0	0	0
	11	82.824	104.16	97.7925	97.44	84.474	90.364	69.741	98.496	105.966	94.71	77.7	86.184	84.24	109.8	92.8
	16	232.116	204.12	210.938	192.92	159.432	155.232	63.7325	105.165	74.898	97.125	189.728	225.498	176.25	213.675	165.725
	19	300.3	362.25	382.32	319.41	198	158.466	54.432	106.191	83.496	92.796	290.88	276.768	258.633	330.12	211.75
	22	419.9	432.3	426.1	370.8	232.8	157.4	61.1	99.5	94.2	86.8	402.9	410.1	275.1	467.8	281.6
	25	701.012	734.76	606.81	577.94	344.085	133.298	85.626	111.78	141.174	103.74	482.56	558.558	458.136	714.67	432.432
	Statistics analysis between different treatments at Day 29: Two way ANOVA with Multiple comparisons by using Graphpad Prism software
	Tukey's multiple comparisons test	Mean Diff.	95% CI of diff.	Significant?	Summary	Adjusted P Value
	Vehicle vs. β-lap	477.8	387.5 to 568.1	Yes	****	< 0.0001
	Vehicle vs. β-lap + αHMGB1	63.65	-26.66 to 154.0	No	ns	0.2173
	β-lap vs. β-lap + αHMGB1	-414.1	-504.5 to -323.8	Yes	****	< 0.0001

## Sheet: Figure 6
Source data for figure 6b
	Days	Vehicle (n=5)					small tumor(n=5)					advanced tumor(n=5)
	0	0	0	0	0	0	0	0	0	0	0	0	0	0	0	0
	7	47.85	44.2035	45.375	51.5955	43.2	47.85	42.24	44	48	44	52.734	44	48	41.25	54.912
	10	112.5	118.08	129.838	134.4	110.88	59.675	66.1375	52.78	73.5	75.411	132.893	122.2	116.56	96.6	127.968
	12	147	127.5	157.5	190	156.87	89.775	51.15	53.46	69.3	85.827	168.805	168.302	141.9	110.05	159.25
	15	194.9	159.666	237.595	303.212	183.008	49.5	50.88	46.8	94.24	89.914	168.646	205.92	216.27	142.312	186.914
	18	217.2	189.75	285.012	484.505	221.13	33.75	55.755	42.9	82.35	83.7225	164.34	216.513	242.597	132.6	228.096
	22	266	241.74	384.225	637.436	278.659	0	72	40.56	81.9	92.07	179.872	195.8	252.96	209.684	268.8
	26	508.9	452.438	676.275	1190.7	610.591	0	43.74	44.5995	102.06	112.86	247.86	311.22	414.05	303.62	375.84
	29	639.688	613.36	876.99	1482.33	811.021	0	27.6125	36	125.55	141.75	285.12	349.86	484.38	371.752	552.5
	32	943.228	835.443	1176.48	2354.81	1095.35	0	0	46.305	157.92	246.4	423.36	345	656.425	411.6	766.837
	Statistics analysis between different treatments at Day 32: Two way ANOVA with Multiple comparisons by using Graphpad Prism software
	Tukey's multiple comparisons test	Mean Diff.	95% CI of diff.	Significant?	Summary	Adjusted P Value
	Vehicle vs. early treament	1191	960.3 to 1422	Yes	****	< 0.0001
	Vehicle vs. late treatment	760.4	529.8 to 991.0	Yes	****	< 0.0001
	early treament vs. late treatment	-430.5	-661.1 to -199.9	Yes	****	< 0.0001
Source data for figure 6c
	Days	Vehicle (n=5)					β-lap(n=5)					αPD-L1+Vehicle (n=5)					αPD-L1+β-lap (n=5)
	0	0	0	0	0	0	0	0	0	0	0	0	0	0	0	0	0	0	0	0	0
	12	147	127.5	157.5	190	156.87	168.805	168.302	141.9	110.05	159.25	157.5	154	146.25	155.75	156.91	154.7	154.56	187.434	126	154.7
	15	194.9	159.666	237.595	303.212	183.008	168.646	205.92	216.27	142.312	186.914	184.675	192.787	150.4	179.712	177.974	178.875	165.095	200.6	134.064	113.925
	18	217.2	189.75	285.012	484.505	221.13	164.34	216.513	242.597	132.6	228.096	252.144	208.065	144.625	183.168	206.976	141.68	141.45	165.75	88.2	102.938
	22	266	241.74	384.225	637.436	278.659	179.872	195.8	252.96	209.684	268.8	219.83	216.48	125.55	169.128	218.88	114.75	160.218	92.8125	37.5	78.3225
	26	508.9	452.438	676.275	1190.7	610.591	247.86	311.22	414.05	303.62	375.84	267.3	260.348	245.52	198.66	347.256	42.135	84.0125	69.12	0	48.125
	29	639.688	613.36	876.99	1482.33	811.021	285.12	349.86	484.38	371.752	552.5	343.35	328.394	312.122	237.38	473.97	21.45	70.2	7.8125	0	48.125
	32	943.228	835.443	1176.48	2354.81	1095.35	423.36	345	656.425	411.6	766.837	467.976	438.141	556.002	286.58	604.8	0	99.36	0	0	101.376
	Statistics analysis between different treatments at Day 32: Two way ANOVA with Multiple comparisons by using Graphpad Prism software
	Tukey's multiple comparisons test	Mean Diff.	95% CI of diff.	Significant?	Summary	Adjusted P Value
	Vehicle vs. -lap	760.4	512.5 to 1008	Yes	****	< 0.0001
	Vehicle vs. PD-L1	810.4	562.5 to 1058	Yes	****	< 0.0001
	Vehicle vs. PD-L1+blap	1241	993.0 to 1489	Yes	****	< 0.0001
	-lap vs. PD-L1	49.94	-198.0 to 297.8	No	ns	0.953
	-lap vs. PD-L1+blap	480.5	232.6 to 728.4	Yes	****	< 0.0001
	PD-L1 vs. PD-L1+blap	430.6	182.7 to 678.4	Yes	****	< 0.0001
Source data for figure 6e
	Days	Vehicle (n=5)					β-lap (n=6)						αPD-L1+Vehicle (n=6)						αPD-L1+β-lap (n=8)
	0	0	0	0	0	0	0	0	0	0	0	0	0	0	0	0	0	0	0	0	0	0	0	0	0	0
	9	56.925	65.688	62.832	60.2875	66.15	68.25	65.66	52.5	61.425	60.2875	56.364	60.9175	68.04	60.2875	62.79	54.45	64.26	60.2875	64.96	76.65	63.945	58.8525	59.36	51.03	48.5275
	13	111.628	126.38	91.64	98.28	105.393	81.2	92.568	80.04	70.4	96.39	78.88	87.04	106.2	70.6225	107.328	94.34	88.914	67.32	69.16	91.2	62.53	66.96	77.1415	64.3245	51.8925
	16	239.56	188.235	145.337	138	130.5	90.72	155.617	117.425	109.147	87.48	81.396	107.123	133.245	81.396	177.1	111.228	120.12	59.36	57.942	99.975	48.692	74.088	73.14	61.48	38.16
	19	319.319	248.4	195.624	131.554	153.76	92.232	184	136	120.6	85.008	90.585	138.7	131.56	93.7125	237.546	93.7125	119.85	53.946	51.948	93.869	37.26	59.052	63.8	57.456	30.375
	22	418.14	352	279.72	138.408	171.81	117.6	235.85	175.028	125.496	101.016	67.26	175.752	150.917	81.614	244.296	67.2	156.06	52.9375	34.545	103.545	23.575	54.288	48.0375	48.8775	14.45
	27	721.691	487.08	470.925	272.025	296.64	182.16	346.08	317.52	283.4	136.275	142.155	310.3	199.68	91.08	344.52	95.41	194.376	30.375	31.74	130.9	25.215	62.776	45.4475	40.635	0
	30	1024.02	814.68	761.28	445.387	500.423	263.304	428.053	477.945	360.528	190.35	172	455.021	287.28	171.086	506.577	159.177	298.442	0	48.02	187.7	43.645	59.28	54.378	49.764	0
	Statistics analysis between different treatments at Day 30: Two way ANOVA with Multiple comparisons by using Graphpad Prism software
	Tukey's multiple comparisons test	Mean Diff.	95% CI of diff.	Significant?	Summary	Adjusted P Value
	Vehicle vs. β-lap	393.8	282.5 to 505.0	Yes	****	< 0.0001
	Vehicle vs. aPD-L1+Vehicle	396.2	285.0 to 507.5	Yes	****	< 0.0001
	Vehicle vs. αPD-L1+β-lap	653.8	549.1 to 758.6	Yes	****	< 0.0001
	β-lap vs. aPD-L1+Vehicle	2.433	-103.6 to 108.5	No	ns	> 0.9999
	β-lap vs. αPD-L1+β-lap	260	160.8 to 359.2	Yes	****	< 0.0001
	aPD-L1+Vehicle vs. αPD-L1+β-lap	257.6	158.4 to 356.8	Yes	****	< 0.0001

## Sheet: fig.S1
Source data for Supplementary figure 1j
	Days	Vehicle (n=5)					β-lap 0.1 mg i.t. (n=5)					β-lap 0.3mg, i.t. (n=5)
	0	0	0	0	0	0	0	0	0	0	0	0	0	0	0	0
	17	43.758	54.6	36.864	68.8385	50.085	43.35	34.56	46.852	56.7875	60.1065	79.3	35.328	49.98	51.975	30.597
	20	59.508	83.448	72.695	82.212	76.86	38.16	36.1375	51.072	65.1	47.7375	76.68	25.875	41.34	50.325	21.5
	23	99.225	189.42	126.787	51.272	138.624	49.14	30	75.686	87.5875	41.4375	125.356	42.9	27.5	70.875	57.42
	26	176.12	275.094	137.137	29.172	216	48.36	25.2625	119.85	143.664	34.5	161.643	46.0625	34.3125	69.564	54
	28	198.093	344.925	179.988		321.3	49.14	40.6125	129.36	164.025	36.018	171.312	44.25	46.116	57.6	44.1
	31	288.674	481.44	242.73		445.332	60.291	24.75	166.32	242.99	28.4875	160.356	28.875	86.229	61.2	51.48
	33	347.49	683.1	375.408		713.46	58.8	53.01	181.944	315	29.3355	160.356	36	90.2825	74.865	67.6
	Statistics analysis between different treatments at Day 33: Two way ANOVA with Multiple comparisons by using Graphpad Prism software
	Tukey's multiple comparisons test	Mean Diff.	95% CI of diff.	Significant?	Summary	Adjusted P Value
	Vehicle vs. β-lap 0.1 mg i.t.	402.2	298.0 to 506.5	Yes	****	< 0.0001
	Vehicle vs. β-lap 0.3mg, i.t.	444	339.8 to 548.3	Yes	****	< 0.0001
	β-lap 0.1 mg i.t. vs. β-lap 0.3mg, i.t.	41.8	-56.50 to 140.1	No	ns	0.5707
Source data for Supplementary figure 1k
	Days	Vehicle (n=4)				β-lap (n=4)				#1 Vehicle (n=4)				#1 β-lap (n=4)				#4 Vehicle (n=5)					#4 β-lap (n=5)
	0	0	0	0	0	0	0	0	0	0	0	0	0	0	0	0	0	0	0	0	0	0	0	0	0	0	0
	9	26.46	39.1	75.6095	109.865	113.96	49.608	29.025	50.4	133.875	63.72	99.9375	36.72	37.485	89.208	56.3745	131.58	46.06	82.3075	68.4	101.304	49.0875	105.156	37.8	82.041	79.38	45.5
	12	58.905	75.075	145.125	247.5	261.085	100.192	67.6	145.314	338.184	119.025	357.616	61.48	29.04	114.075	58.406	111.746	121.52	209.715	145.854	396.8	108.855	249.795	52.9375	155.1	163.925	77.4
	14	118.575	115.2	332.785	419.65	431.788	169.128	125.904	205.902	571.2	208.148	541.728	110.976	20	158.67	97.8075	153.135	210.21	480.816	247.05	558.9	198.288	333.54	45.375	202.4	192.984	78.69
	16	245.25	210.6	635.91	583.038	797.614	304.95	175.725	471.946	1115.78	524.16	1002.02	357.42	31.25	263.081	128.248	207.48	520.905	963.072	466.69		360.801	490.176	40.425	272.538	298.53	87.885
	19	382.32	437.532	904.312	784.55	1227.19	627.669	277.78	608.235	1733.76	828.828	1652.53	646.38	31.25	307.44	194.22	297.33	1025.55	1653	949.75		594.594	677.25	60.8475	395.507	464.94	133.38
	Statistics analysis between different treatments at Day 19: Two way ANOVA with Multiple comparisons by using Graphpad Prism software
	Tukey's multiple comparisons test	Mean Diff.	95% CI of diff.	Significant?	Summary	Adjusted P Value
	Vehicle vs. β-lap	-58.04	-449.6 to 333.5	No	ns	0.9981
	Vehicle vs. #1 Vehicle	-588.2	-979.7 to -196.7	Yes	***	0.0004
	Vehicle vs. #1 β-lap	419.6	28.07 to 811.2	Yes	*	0.0281
	Vehicle vs. #4 Vehicle	-428.5	-820.1 to -37.00	Yes	*	0.0232
	Vehicle vs. #4 β-lap	280.8	-90.66 to 652.2	No	ns	0.2503
	β-lap vs. #1 Vehicle	-530.2	-921.7 to -138.6	Yes	**	0.002
	β-lap vs. #1 β-lap	477.7	86.11 to 869.2	Yes	**	0.0075
	β-lap vs. #4 Vehicle	-370.5	-762.1 to 21.04	No	ns	0.0748
	β-lap vs. #4 β-lap	338.8	-32.62 to 710.3	No	ns	0.0952
	#1 Vehicle vs. #1 β-lap	1008	616.3 to 1399	Yes	****	< 0.0001
	#1 Vehicle vs. #4 Vehicle	159.7	-231.9 to 551.2	No	ns	0.8449
	#1 Vehicle vs. #4 β-lap	869	497.5 to 1240	Yes	****	< 0.0001
	#1 β-lap vs. #4 Vehicle	-848.2	-1240 to -456.6	Yes	****	< 0.0001
	#1 β-lap vs. #4 β-lap	-138.8	-510.3 to 232.6	No	ns	0.8874
	#4 Vehicle vs. #4 β-lap	709.3	337.9 to 1081	Yes	****	< 0.0001

## Sheet: Fig.S2
Source data for Supplementary figure 2a
	Days	WT Vehicle (n=4)				WT β-lap (n=4)				Rag Vehicle (n=4)				Rag1-/- β-lap (n=5)
	0	0	0	0	0	0	0	0	0	0	0	0	0	0	0	0	0	0
	9	131.376	131.58	68.34	76.545	149.695	135.83	51.03	75.33	60.1065	109.306	101.5	87.78	204.828	60.5	84	82.35	109.688
	11	275.4	408.065	140.14	189	261.58	208.887	45	81.18	193.556	173.25	155.709	174.98	276.696	105.525	146.073	144.4	246.428
	14	645.035	847.181	270.556	404.928	465.43	319.2	52.44	95.76	256.187	294.292	356.524	311.344	368.184	190.575	215.325	274.05	386.88
	17	1711.71	1532.7	1178.76	1508.04	802.032	456.3	60.025	165.6	943.506	906.936	1353.8	1243.69	871.085	400.248	582.12	460.845	1346.62
	Statistics analysis between different treatments at the endpoint: Unpaired student T-test by using Graphpad Prism software
	Group	p-value	summary
	WT Vehicle vs WT β-lap	0.0014	**
	Rag1-/- Vehicle vs Rag1-/- β-lap	0.127	n.s.
Source data for Supplementary figure 2c
	Days	Vehicle					β-lap					αCD4+β-lap					αCD8+β-lap
	0	0	0	0	0	0	0	0	0	0	0	0	0	0	0	0	0	0	0	0	0
	9	45.375	45.57	46.8	42.6	44.25	41.895	35.88	52.02	42.75	38.976	33.75	51.75	41.595	43.605	47.775	35.1	42.3	49.68	40.425	39.69
	12	61.88	74.3325	70.389	72.08	59.697	50.752	35.1	68.64	48.51	37.365	34.02	56	56	54.56	53.568	57.12	72.93	103.7	68.31	79.971
	16	73.1305	103.151	132.165	142.208	105.336	27.025	40.817	76.923	25.2625	26.25	44.352	39.75	52.687	55.506	52.8	118.252	118.184	144.144	127.68	119.34
	19	115.851	132.762	189.189	207	166.331	21.45	26.79	72.675	25.3125	36.48	53.371	28.8	48.51	38.88	40.32	157.896	166.175	225.302	173.558	218.196
	22	178.5	171.6	252	311.1	233.887	16.4	25.65	96.6	25.3125	38.313	77.52	39.825	52.9375	28.7875	34.83	225.792	198.72	373.23	321.048	271.817
	25	286.65	227.92	330.77	437.644	415.03	19.35	30.75	136.85	19.35	39.648	106.128	51.2	73.9375	24.3	7.8125	359.1	286.546	561.816	453.39	498.834
	30	419.738	365.715	489.192	530.1	637.602	43.68	53.76	209	34.986	60.69	192.375	105.91	75.335	62.125	7.8125	605.024	450.776	995.751	673.995	766.612
	Statistics analysis between different treatments at Day 30: Two way ANOVA with Multiple comparisons by using Graphpad Prism software
	Tukey's multiple comparisons test	Mean Diff.	95% CI of diff.	Significant?	Summary	Adjusted P Value
	Vehicle vs. β-lap	408	315.9 to 500.2	Yes	****	< 0.0001
	Vehicle vs. αCD4+β-lap	399.8	307.6 to 491.9	Yes	****	< 0.0001
	Vehicle vs. aCD8+β-lap	-210	-302.1 to -117.8	Yes	****	< 0.0001
	β-lap vs. αCD4+β-lap	-8.288	-100.4 to 83.85	No	ns	0.9955
	β-lap vs. aCD8+β-lap	-618	-710.2 to -525.9	Yes	****	< 0.0001
	αCD4+β-lap vs. aCD8+β-lap	-609.7	-701.9 to -517.6	Yes	****	< 0.0001

## Sheet: Fig.S6
Source data for Supplementary figure 6a
	Days	Myd88-/- Vehicle (n=6)						Myd88-/- β-lap (n=6)						Tlr4-/- Vehicle (n=4)				Tlr4-/- β-lap (n=4)				Tlr9-/- Vehicle (n=3)			Tlr9-/- β-lap (n=3)
	0	0	0	0	0	0	0	0	0	0	0	0	0	0	0	0	0	0	0	0	0	0	0	0	0	0	0
	8	83.731	103.88	133.2	85.12	100.8	61.938	97.384	112.56	67.146	114.944	83.52	83.22	90.52	135.24	101.68	101.68	94.9	79.38	147.06	85.4	73.556	63.84	78.12	74.34	80.73	53.613
	11	141.174	174.24	217.8	139.65	214.2	90.52	184.8	187.91	147.262	237.6	149.73	155.144	168.168	208.608	159.6	147	182.655	125.231	223.342	126.42	120.417	96.28	112.024	83.64	95.76	71.478
	15	322.944	454.226	441.336	321.408	384.285	132.3	422.53	311.049	399.3	528.84	269.775	253.575	299.026	337.5	378.51	240.24	401.665	283.5	523.341	219.699	171.55	128.064	174.59	133.2	104.895	77.256
	17	438.18	688.919	635.04	439.688	553.32	142.128	581.49	490	470.82	782.562	316.122	346.241	415.296	500.867	482.79	304.512	494.771	315.875	610.155	244.11	175.968	114.75	177.48	101.43	65.205	74.772
	19	768.768	846.09	955.5	488.622	810.968	153.972	684.342	562.8	580.72	1007.06	442.26	451.36	540.918	652.795	680.062	324.52	569.552	390.336	733.635	270.9	178.224	108.427	218.025	118.4	52.08	71.28
	21																					162.162	185.78	274.973	91.875	25.3125	0
	28																					373.248	360.987	405.625	57.75	0	0
	Statistics analysis between different treatments at the endpoint: Unpaired student T-test by using Graphpad Prism software
	Group	p-value	summary
	Myd88-/- Vehicle vs Myd88-/- β-lap	0.7468	n.s.
	Tlr4-/- Vehicle vs Tlr4-/- β-lap	0.668	n.s.
	Tlr9-/- Vehicle vs Tlr9-/- β-lap	<0.0001	****
Source data for Supplementary figure 6b
	Days	Myd88-/- Vehicle (n=3)				Myd88-/- β-lap (n=4)
	0	0	0	0		0	0	0	0
	9	110.565	82.41	126.63		100.448	82.41	114.595	114.075
	11	170.716	154.771	216.513		207.774	150.696	176.4	191.36
	13	314.212	279.3	434.01		341.7	289.933	482.04	442.75
	15	557.28	493.35	757.428		559.143	573.156	606.645	730.62
	18	1276.8	1083.68	1977.41		1305.38	1407.78	1601.25	1264.03
	Statistics analysis between different treatments at Day 18: Two way ANOVA with Multiple comparisons by using Graphpad Prism software
	Group	p-value	summary
	Myd88-/- Vehicle vs Myd88-/- β-lap	0.9941	n.s.
Source data for Supplementary figure 6c
	Days	Ifnαr-/- Vehicle (n=4)					Ifnαr-/- β-lap (n=5)
	0	0	0	0	0		0	0	0	0	0
	9	16	52.725	54.432	58.87		52.258	44.928	76.849	57.9975	56.8575
	14	114.048	399.568	225.72	183.26		192.192	261.9	319.696	238.14	299.155
	18	840.105	1604.45	491.4	422.28		247.156	816.075	446.823	1135.58	999.549
	Statistics analysis between different treatments at Day 18: Two way ANOVA with Multiple comparisons by using Graphpad Prism software
	Group	p-value	summary
	Ifnαr-/- Vehicle vs Ifnαr-/- β-lap	0.9157	n.s.

## Sheet: Fig.S8
Source data for Supplementary figure 8b
	Days	Vehcile					β-lap					αPD-L1+Vehicle					αPD-L1+β-lap
	0	0	0	0	0	0	0	0	0	0	0	0	0	0	0	0	0	0	0	0	0
	9	92.72	82.992	58.016	116.4	111.36	72.2425	123.48	107.195	73.017	61.047	84.4545	98.7895	63.936	74.5875	103.194	64.26	115.993	75.24	77.532	94.185
	12	126.42	111.93	73.515	157.08	166.088	106.272	156.849	141.47	103.488	60.42	98.8785	120.54	78.234	93.5	159.659	72.561	132.031	70.122	77.22	71.98
	14	153.9	159.907	126.36	223.728	278.784	150.48	166.43	211.484	128.8	84.546	132.3	149.625	115.126	106.6	249.57	120.6	114.552	92.4	103.32	79.143
	16	175.968	219.526	189.54	332.91	401.166	180.32	220.892	305.235	147.408	103.635	141.12	159.8	193.629	120.55	333.312	163.982	124.6	107.456	127.305	43.5395
	19	183.3	318.42	231.781	445.45	711.562	274.68	293.755	406.224	228.228	128.205	134.067	153.596	285.2	124.155	403.76	291.276	123.221	111.888	121.905	35.1125
	21	214.12	394.208	319.176	519.75	812.24	274.312	371.318	528.36	259.346	170.52	148.496	155.1	310.08	200.502	436.345	300.731	99.645	92.4	49.8575	30.0125
	23	324.675	482.3	352.935	618.048	1008.08	308.99	418.275	570.24	242.55	188.7	128.8	163.372	344.793	214.226	464.704	334.197	86.184	81.9	39.762	7.8125
	27	393.12	658.07	463.125	751.108	1275.43	415.29	490.644	724.983	296.352	249.48	171.99	204.554	428.868	243.567	507.177	448.437	88.92	83.013	33.135	0
	Statistics analysis between different treatments at Day 27: Two way ANOVA with Multiple comparisons by using Graphpad Prism software
	Tukey's multiple comparisons test	Mean Diff.	95% CI of diff.	Significant?	Summary	Adjusted P Value
	Vehcile vs. β-lap	272.8	66.83 to 478.8	Yes	**	0.0042
	Vehcile vs. αPD-L1+Vehicle	396.9	190.9 to 602.9	Yes	****	< 0.0001
	Vehcile vs. αPD-L1+β-lap	577.5	371.5 to 783.5	Yes	****	< 0.0001
	β-lap vs. αPD-L1+Vehicle	124.1	-81.87 to 330.1	No	ns	0.4012
	β-lap vs. αPD-L1+β-lap	304.6	98.66 to 510.6	Yes	**	0.001
	αPD-L1+Vehicle vs. αPD-L1+β-lap	180.5	-25.46 to 386.5	No	ns	0.108
Source data for Supplementary figure 8f
	Days	Vehcile (n=5)					β-lap (n=5)					αPD-L1+Vehicle (n=5)					αPD-L1+β-lap
	0	0	0	0	0	0	0	0	0	0	0	0	0	0	0	0	0	0	0	0	0	0	0
	8	99.975	54.834	101.304	99.416	71.61	87.6	95.634	84.42	105.336	65.189	97.8075	93.4175	85.2475	84.36	91.977	84.63	84.68	108.63	104.16	79.968	60.61	73.08
	10	148.074	97.104	137.592	161.12	122.892	108.188	123.398	104.625	155.918	82.782	149.445	140.76	108.81	131.625	110.33	91.332	110.838	125.231	125.46	99.76	72.2475	79.98
	13	326.7	206.172	279.072	367.25	295.88	124.856	155.805	149.249	221.54	111.78	334.412	361.8	259.16	314.028	248.82	128.475	97.65	224.576	179.28	121.002	88.536	63.3555
	16	912.74	585.597	562.464	826.2	598.92	253.65	241.164	311.168	433.275	155.04	793.8	999	594.66	595.903	519.12	185.25	59.28	265.829	235.62	110.047	121.545	61.05
	19	2388	1444.7	2098.8	2098.8	1621	347.2	398.8	400.2	607.8	326.4	1932.8	2923.5	1231	1438.6	1057.5	204.6	94.5	453.2	260.3	122.1	91.9	82.2
	22						424.359	524.286	652.883	1046.45	375.39						196.65	110.88	667.59	199.034	136.875	120.08	88.2
	25						788.8	1127.49	1059.6	1955.34	796.005						291.375	214.812		357.5	186.878	218.5	136.817
	Statistics analysis between different treatments at the endpoint: Unpaired student T-test by using Graphpad Prism software
	Group	p-value	summary
	Vehicle vs αPD-L1+Vehicle	0.5869	n.s.
	β-lap vs αPD-L1+β-lap	0.001	***
